# Supplementary material for: Factors Influencing Immunotherapy Response in Neuroblastoma: From Tumor Microenvironment to Combination Strategies
Source: Cells. 2026 Feb 28;15(5):441. doi: 10.3390/cells15050441 (PMC12984622; doi:10.3390/cells15050441)
Supplement: Supplementary file 1 [file cells-15-00441-s001.zip]

Archive with 2 entries (2 files):
- Supplement Table S1. Established Clinical Evidence vs. Emerging Hypotheses in Neuroblastoma Immunotherapy .xlsx
- Supplement Table S2. Ongoing Clinical Trials Related to Immunotherapy in Neuroblastoma.xlsx
