# Supplementary material for: Factors Influencing Immunotherapy Response in Neuroblastoma: From Tumor Microenvironment to Combination Strategies
Source: Cells. 2026 Feb 28;15(5):441. doi: 10.3390/cells15050441 (PMC12984622; doi:10.3390/cells15050441)
Supplement: Supplementary file 1 [file cells-15-00441-s001.zip › Supplement Table S1. Established Clinical Evidence vs. Emerging Hypotheses in Neuroblastoma Immunotherapy .xlsx]

## Sheet: Sheet1
Established Clinical Evidence (Supported by Prospective Trials)	Emerging Hypotheses / Preclinical Insights
Anti-GD2 antibodies (dinutuximab, dinutuximab beta, naxitamab) improve survival in high-risk neuroblastoma. The COG ANBL0032 trial demonstrated that adding dinutuximab to isotretinoin and cytokines significantly improved 2-year event-free survival (66% vs. 46%, p=0.01). The SIOPEN HR-NBL1 trial confirmed these findings with dinutuximab beta .	Physical barrier remodeling by CAFs and ECM may limit immune infiltration, but clinical evidence for targeting this barrier remains preclinical.
GM-CSF and IL-2 enhance anti-GD2 efficacy and are incorporated into standard regimens based on pivotal trials demonstrating improved outcomes with cytokine support.	COL11A1 expression in CAFs correlates with poor prognosis in retrospective analyses, but prospective validation and therapeutic targeting are lacking.
Isotretinoin (13-cis-RA) reduces relapse risk when administered after intensive multimodal therapy, as established in the CCG-3891 trial .	MES cell state enrichment is associated with chemoresistance in preclinical models; clinical relevance as a therapeutic target remains under investigation.
FCGR3A V158F polymorphism is associated with clinical outcomes in multiple retrospective and prospective analyses. The SIOPEN LTI trial (N=122) demonstrated that patients with high-affinity FCGR polymorphisms and high NK cell levels had superior 2-year EFS compared to those with low-affinity polymorphisms and low NK cells (79% vs. 35%, p=0.009) .	Genotype-guided dosing has not been prospectively validated; randomized trials comparing standard vs. intensified regimens in F/F patients are needed.
B7-H3 is highly expressed in neuroblastoma and correlates with poor prognosis. Early-phase trials of B7-H3-targeted therapies (Enoblituzumab, CAR-T) are ongoing (NCT02982941, NCT04691713).	TIGIT/PD-L1 combination blockade showed promising preclinical efficacy, but clinical trials in neuroblastoma are in early phases.
131I-MIBG combined with dinutuximab demonstrated encouraging antitumor activity in a phase I trial (N=45), with best overall response rate of 42% and acceptable safety profile .	Epigenetic drugs (EZH2/BET inhibitors) reverse MES phenotype in preclinical models; clinical evaluation is needed.
CAR-T cell therapy has demonstrated long-term durable responses: one patient from a phase I trial (2004-2009) remains in remission >18 years without additional therapy, with CAR-T cells persisting >5 years .	Armored CAR-T cells secreting IL-15/IL-7 and dual-targeting CAR-T (GD2/B7-H3) are in early-phase trials; efficacy data are pending.
