# Supplementary material for: Factors Influencing Immunotherapy Response in Neuroblastoma: From Tumor Microenvironment to Combination Strategies
Source: Cells. 2026 Feb 28;15(5):441. doi: 10.3390/cells15050441 (PMC12984622; doi:10.3390/cells15050441)
Supplement: Supplementary file 1 [file cells-15-00441-s001.zip › Supplement Table S2. Ongoing Clinical Trials Related to Immunotherapy in Neuroblastoma.xlsx]

## Sheet: Sheet1
Trial Identifier	Phase	Intervention	Target Population	Primary Outcome	Status
Checkpoint Inhibitor Combinations
NCT04238039	I/II	Nivolumab + Dinutuximab + GM-CSF + Irinotecan + Temozolomide	First relapse/refractory high-risk NB	Safety, MTD, response rate	Recruiting
NCT06013618	II	Naxitamab + Sintilimab + Chemotherapy	Refractory/relapsed NB	Not specified	Not yet recruiting
NCT07090538	I	Eliglustat (GSL synthase inhibitor) + GM-CSF ± Checkpoint inhibitor	Advanced/metastatic NB	ORR, safety	Not yet recruiting
NCT04239040	I	GVAX vaccine + Nivolumab + Ipilimumab	High-risk NB	Safety	Terminated
CAR-T Cell Therapy
NCT04691713	I	B7-H3 CAR-T	Relapsed/refractory NB	Safety, MTD	Recruiting
NCT04432649	I	B7-H3 CAR-T	Relapsed/refractory solid tumors	Safety	Recruiting
NCT04897321	I	B7-H3 CAR-T	Relapsed/refractory NB	Safety	Recruiting
NCT05489887	I	GD2 CAR-T + Nivolumab	Relapsed/refractory NB	Safety, feasibility	Recruiting
NCT02761915	I	GD2 CAR-T (optimized costimulatory domains)	Relapsed/refractory NB	Safety	Active
Novel Immunomodulatory Agents
NCT07085338	II	N-803 (IL-15 superagonist) + Hu14.18K322A + Irinotecan + Temozolomide + GM-CSF	Relapsed/refractory NB	Feasibility, response rate	Recruiting
Combination Chemoimmunotherapy
NCT03294954	II	Dinutuximab + Irinotecan + Temozolomide	Relapsed/refractory NB	Response rate	Active
Note: MTD, maximum tolerated dose; ORR, objective response rate; NB, neuroblastoma; HR-NB, high-risk neuroblastoma; GSL, glycosphingolipid.
